# Supplementary material for: Estimated Pulse Wave Velocity in the Prediction of Clinical Outcomes in Patients Undergoing Drug-Eluting Stent Implantation
Source: J Clin Med. 2023 Sep 8;12(18):5855. doi: 10.3390/jcm12185855 (PMC10531714; doi:10.3390/jcm12185855)
Supplement: Supplementary file 1 [file jcm-12-05855-s001.zip]

Archive with 1 entries (1 files):
- jcm-2574251-SI.pdf
